# Supplementary material for: Heart Disease and Arboviruses: A Systematic Review and Meta-Analysis
Source: Viruses. 2022 Sep 8;14(9):1988. doi: 10.3390/v14091988 (PMC9502577; doi:10.3390/v14091988)
Supplement: Supplementary file 1 [file viruses-14-01988-s001.zip]

Archive with 1 entries (1 files):
- viruses-1853148-supplementary.pdf
